# Supplementary material for: HPR1 Is Required for High Light Intensity Induced Photorespiration in Arabidopsis thaliana
Source: Int J Mol Sci. 2022 Apr 18;23(8):4444. doi: 10.3390/ijms23084444 (PMC9030206; doi:10.3390/ijms23084444)
Supplement: Supplementary file 1 [file ijms-23-04444-s001.zip]

Archive with 1 entries (1 files):
- ijms-1667936-supplementary.pdf
